# Supplementary material for: A reassessment of Marquesan Ochrosia and Rauvolfia (Apocynaceae) with two new combinations
Source: PhytoKeys. 2011 Jul 12;(4):95–107. doi: 10.3897/PhytoKeys.4.1599 (PMC3174444; doi:10.3897/PhytoKeys.4.1599)
Supplement: XML Treatment for Ochrosia brownii [file PhytoKeys.4.1599-treatment1.xml]

<!DOCTYPE tp:taxon-treatment
  PUBLIC "-//TaxonX//DTD Taxonomic Treatment Publishing DTD v0 20100105//EN" "tax-treatment-NSO.dtd">
<tp:taxon-treatment xmlns:tp="http://www.plazi.org/taxpub"><tp:treatment-meta><mixed-citation publication-type="journal"><person-group><name><surname>Lorence</surname><given-names>David H.</given-names></name><name><surname>Butaud</surname><given-names>Jean-François</given-names></name></person-group><article-title>A reassessment of Marquesan <italic>Ochrosia</italic> and <italic>Rauvolfia</italic> (Apocynaceae) with two new combinations</article-title><source>PhytoKeys</source><day>12</day><month>7</month><year>2011</year><volume>2011</volume><issue>4</issue><fpage>95</fpage><lpage>107</lpage><pub-id pub-id-type="doi">10.3897/PhytoKeys.4.1599</pub-id></mixed-citation></tp:treatment-meta><tp:nomenclature><tp:taxon-name>
                            <tp:taxon-name-part taxon-name-part-type="genus">Ochrosia</tp:taxon-name-part>
                            <tp:taxon-name-part taxon-name-part-type="species">brownii</tp:taxon-name-part>
                            <object-id xmlns:xlink="http://www.w3.org/1999/xlink" xlink:type="simple">urn:lsid:ipni.org:names:77112734-1</object-id>
                        		<object-id xmlns:xlink="http://www.w3.org/1999/xlink" xlink:type="simple">http://species-id.net/wiki/Ochrosia_brownii</object-id>
                        </tp:taxon-name><tp:taxon-authority>(Fosberg &amp; Sachet) Lorence &amp; Butaud</tp:taxon-authority><tp:taxon-status xmlns:xlink="http://www.w3.org/1999/xlink" xlink:type="simple">comb. nov.</tp:taxon-status><xref ref-type="fig" rid="F1">Figs 1A, B</xref><tp:nomenclature-citation-list><tp:nomenclature-citation><tp:taxon-name>Neisosperma brownii</tp:taxon-name><comment>Fosberg &amp; Sachet, Micronesica 8: 49, 1972 [as <italic><tp:taxon-name>Neiosperma</tp:taxon-name></italic>]). [Basionym]</comment></tp:nomenclature-citation></tp:nomenclature-citation-list></tp:nomenclature><tp:treatment-sec sec-type="Type"><title>Type.</title><p><bold>Marquesas Islands:</bold> Nuku Hiva: without precise locality, 15 July 1921, F. B. H. Brown 541 (Holotype BISH-500905!).</p><p><italic><tp:taxon-name>Ochrosia parviflora</tp:taxon-name></italic> sensu F. Br., non (G. Forst.) Henslow</p></tp:treatment-sec><tp:treatment-sec sec-type="Description"><title>Description.</title><p><italic>Tree</italic> to 13 m tall, trunk to 24 cm diam., branchlets glabrous, leafy twigs 4−4.5 mm in diam, terete, drying wrinkled, older leafless twigs 6−7 mm in diam., latex white. <italic>Leaves</italic> opposite on smaller branchlets, ternate on larger branchlets, petiolate, leaf axils with dark brown, linear-digitate colleters 1−1.5 mm long secreting pale yellow resin; blades obovate-elliptic, 9.4−16.5 × 3.2−6.4 cm, base narrowly cuneate, attenuate, apex shortly acuminate, glabrous, discolorous, drying brown above, yellowish-brown below, when fresh green to yellow green above, pale green below, both surfaces glossy, secondary veins 15−20 on each side, secondary and tertiary veins visible above, prominulous beneath, margins conspicuously and tightly revolute; petioles <!--PageBreak--><!--PageBreak-->17−33 mm long, 1.7−2 mm in diam. <italic>Inflorescence</italic> terminal, 7−12 cm long, trichotomous, branching to the third degree, with 2 primary branches at apex of peduncle, each with 12−18 flowers, glabrous, axes with small, scale-like bracts; flowers on pedicels 1.5−4 mm long, 5-merous; calyx lobes obtuse to rounded, 2 × 2.5 mm; corolla in bud to 10 mm long; corolla at anthesis white, fragrant, corolla tube 6−7 × 3 mm, corolla lobes 5, contorted to the right, 6−7 × 2−25 mm, rounded at apex; ovary conical, 0.7−0.8 mm long, bicarpellate, style 0.8 mm long, stigmatic head ovoid, 0.7-0.8 mm long with tuft of hairs at apex and green ring (but no collar) at base, nectary 0.3 mm, 2-lobed, the lobes alternating with and partly covering the carpels. <italic>Infructescence</italic> with peduncle c. 17 cm long; fruits composed of two fleshy mericarps, when fresh orange at maturity, ellipsoid, 37−53 × 27−37 × 25−36 mm, mesocarp orange, 5 mm thick; endocarp externally fibrous, internally woody, 31−48 × 23−33 × 19−27 mm, the fibers to 1.5 mm in diam. <italic>Seed</italic> 2 per fruit, ellipsoid, 25 × 23−26 × c. 4 mm.</p></tp:treatment-sec><tp:treatment-sec sec-type="Distribution"><title>Distribution.</title><p>Nuku Hiva, Marquesas Islands, originally known only from the type collected in the vicinity of the Toovii plateau at about 900 m (<xref ref-type="bibr" rid="B1">Brown 1935</xref>). The species was rediscovered by Jean-François Butaud in 2003 on Nuku Hiva where a single tree and some juveniles were located on the Vaioa plateau (at Matahamo, also called Vaipupui) SE of Toovii.</p></tp:treatment-sec><tp:treatment-sec sec-type="Ecology"><title>Ecology.</title><p>This species occurs in evergreen wet forest between 730 and 900 m elevation, with species of <italic><tp:taxon-name>Hibiscus</tp:taxon-name></italic>, <italic><tp:taxon-name>Ixora</tp:taxon-name></italic>, <italic><tp:taxon-name>Metrosideros</tp:taxon-name></italic>, <italic><tp:taxon-name>Pandanus</tp:taxon-name></italic>, <italic><tp:taxon-name>Phyllanthus</tp:taxon-name></italic>, <italic><tp:taxon-name>Premna</tp:taxon-name></italic>, <italic><tp:taxon-name>Wikstroemia</tp:taxon-name></italic>, <italic><tp:taxon-name>Xylosma</tp:taxon-name></italic>, and ferns including <italic><tp:taxon-name>Asplenium australasicum</tp:taxon-name></italic> (J. Sm.) Hook., <italic><tp:taxon-name>Histiopteris incisa</tp:taxon-name></italic> (Thunb.) J. Sm., and <italic><tp:taxon-name>Microsorum grossum</tp:taxon-name></italic> (Langsd. &amp; Fisch.) Brownlie.</p></tp:treatment-sec><tp:treatment-sec sec-type="Conservation status"><title>Conservation status.</title><p>When evaluated using the IUCN criteria for endangerment (IUCN<xref ref-type="bibr" rid="B8"> 2001</xref>) <italic><tp:taxon-name>Ochrosia brownii</tp:taxon-name></italic> falls into the Critically Endangered (CR) category, which designates species facing the highest risk of extinction in the wild. IUCN Red List Category: <bold>Critically Endangered</bold> (CR) B1a, b; B2a, B2b (i–iii): B1, extent of occurrence estimated to be less than 100 km2, and B1a, known to exist at only a single location; B1b (i-iii), continuing projected decline in (i) extent of occurrence, (ii) area of occupancy, and (iii) area, extent and quality of habitat; B2, area of occupancy estimated to be less than 10 km2, and B2a, a single population known. B2b (i–iii), habitat continuing decline inferred. The suitable habitat for <italic><tp:taxon-name>Ochrosia brownii</tp:taxon-name></italic> on Nuku Hiva (<italic>c.</italic> 340 km2) is indicated as an endangered environment, threatened by human activity (deforestation and fire), feral animals, and invasive plants, reducing the extent of the forest.</p></tp:treatment-sec><tp:treatment-sec sec-type="Specimens examined"><title>Specimens examined.</title><p><bold>Marquesas Islands:</bold> Nuku Hiva: Matahamo, Vaioa, fin de la piste forestière, 758 m, 2 Jan. 2003, Butaud 8 (PAP); Matahamo, Vaioa, 758 m, 9 Feb. 2003, Butaud 10 (PAP); Vaipupui, amont de la piste forestière menant à la dernière parcelle de pins, 737 m, 27 Jan. 2010, Butaud &amp; Benne 2586 (PAP).</p></tp:treatment-sec><tp:treatment-sec sec-type="Discusison"><title>Discusison.</title><p>Since 2006, a conservation plan proposed by the Environment Direction of French Polynesia has been implemented, with conservation <italic>ex situ</italic> (seed collection and conservatory plantings) and <italic>in situ</italic> (fencing enclosure of the population and enrichment planting of seedlings inside)<!--PageBreak-->.</p><fig id="F1" position="float" orientation="portrait"><label>Figure 1.</label><caption><p><bold>A, B</bold> <italic><tp:taxon-name>Ochrosia brownii</tp:taxon-name></italic>. <bold>A</bold> inflorescence and open flower and buds showing right-contorted corolla lobes (Vaipupui, Nuku Hiva, Feb. 2003, Butaud unvouchered) <bold>B</bold> branchlet with apocarpous fruit composed of paired mericarps (Vaipupui, Nuku Hiva, Butaud 8); <bold>C, D</bold> <italic><tp:taxon-name>Ochrosia fatuhivensis</tp:taxon-name></italic>. <bold>C</bold> inflorescence with open flower and buds, Hanativa (Fatu Hiva, Nov. 2009, Butaud 2458) <bold>D</bold> ripe mericarps, seed showing fibers and germinating seed (Hanativa, Fatu Hiva, Nov. 2009, Butaud 2458).</p></caption><graphic xmlns:xlink="http://www.w3.org/1999/xlink" xlink:href="PhytoKeys-004-095-g001.jpg" position="float" orientation="portrait" xlink:type="simple"/></fig></tp:treatment-sec><ref-list><ref id="B1"><mixed-citation xmlns:xlink="http://www.w3.org/1999/xlink" xlink:type="simple"><person-group><name name-style="western"><surname>Brown</surname><given-names>FBH</given-names></name></person-group> (<year>1935</year>)<article-title> Flora of Southeastern Polynesia. Bernice P.</article-title><source>Bishop Museum Bulletin </source><volume>130</volume>:<fpage>1</fpage>-<lpage>386</lpage>.</mixed-citation></ref><ref id="B8"><mixed-citation xmlns:xlink="http://www.w3.org/1999/xlink" xlink:type="simple"><person-group><name name-style="western"><surname>IUCN</surname></name></person-group> (<year>2001</year>)<source> IUCN Red List categories v.3.1. IUCN Species Survival Commission. Gland, Switzerland (Ed.).</source> See also: <ext-link ext-link-type="uri" xlink:href="www.iucnredlist.org/info/categories_criteria2001" xlink:type="simple">www.iucnredlist.org/info/categories_criteria2001</ext-link></mixed-citation></ref></ref-list></tp:taxon-treatment>
