# Supplementary material for: A reassessment of Marquesan Ochrosia and Rauvolfia (Apocynaceae) with two new combinations
Source: PhytoKeys. 2011 Jul 12;(4):95–107. doi: 10.3897/PhytoKeys.4.1599 (PMC3174444; doi:10.3897/PhytoKeys.4.1599)
Supplement: XML Treatment for Ochrosia fatuhivensis [file PhytoKeys.4.1599-treatment2.xml]

<!DOCTYPE tp:taxon-treatment
  PUBLIC "-//TaxonX//DTD Taxonomic Treatment Publishing DTD v0 20100105//EN" "tax-treatment-NSO.dtd">
<tp:taxon-treatment xmlns:tp="http://www.plazi.org/taxpub"><tp:treatment-meta><mixed-citation publication-type="journal"><person-group><name><surname>Lorence</surname><given-names>David H.</given-names></name><name><surname>Butaud</surname><given-names>Jean-François</given-names></name></person-group><article-title>A reassessment of Marquesan <italic>Ochrosia</italic> and <italic>Rauvolfia</italic> (Apocynaceae) with two new combinations</article-title><source>PhytoKeys</source><day>12</day><month>7</month><year>2011</year><volume>2011</volume><issue>4</issue><fpage>95</fpage><lpage>107</lpage><pub-id pub-id-type="doi">10.3897/PhytoKeys.4.1599</pub-id></mixed-citation></tp:treatment-meta><tp:nomenclature><tp:taxon-name>
                            <tp:taxon-name-part taxon-name-part-type="genus">Ochrosia</tp:taxon-name-part>
                            <tp:taxon-name-part taxon-name-part-type="species">fatuhivensis</tp:taxon-name-part>
                            <object-id xmlns:xlink="http://www.w3.org/1999/xlink" xlink:type="simple">http://species-id.net/wiki/Ochrosia_fatuhivensis</object-id>
                        </tp:taxon-name><tp:taxon-authority>Fosberg &amp; Sachet, Micronesica 8: 48 (1972)</tp:taxon-authority><xref ref-type="fig" rid="F1">Figs 1C, D</xref></tp:nomenclature><tp:treatment-sec sec-type="Type"><title>Type.</title><p><bold>Marquesas Islands</bold>: Fatu Hiva: Oia [Ouia], c. 800 m, 19 Jan. 1922, F. B. H. Brown 886 (Holotype BISH-500706!).</p></tp:treatment-sec><tp:treatment-sec sec-type="Description"><title>Description.</title><p><italic>Tree</italic> 10−14 m tall, trunk 15−20 cm in diam., branchlets glabrous, leafy twigs 2.5−7 mm in diam., bark wrinkled when dry, latex white. <italic>Leaves</italic> opposite on smaller branchlets, apparently ternate on larger branchlets; blades elliptic, 5.8−20.2 × 2.4−10.1 cm, base narrowly cuneate, apex shortly acuminate, glabrous, discolorous, when fresh dark green above, pale green below, drying brown, margins slightly revolute; secondary veins 9−20 on each side, prominulous on both surfaces, intersecondaries and tertiaries prominulous on both surfaces; petioles 14−36 mm long. <italic>Inflorescence</italic> terminal, tri- or quadrichotomous, branching twice, cymose-corymbiform, 52−88 mm long, axes and flowers glabrous, sessile, with 3 primary branches (6−)20−64 × c. 2 mm, subquadrangular, bracts ovate-triangular, 1−1.2 × 1−1.2 mm, ultimate axes with flowers crowded in cymules; flowers with pedicels 2−5 mm long, each with a single bract, calyx cup 2.5 mm long, calyx lobes 5, triangular-ovate, 2.5 × 3 mm, apex obtuse; corollas in bud to 10 mm long; corolla at anthesis white, fragrant, corolla tube 7−8 × 3 mm, corolla lobes 5, contorted to the right, 9−10 × 2−2.5 mm; ovary and nectary not seen. <italic>Infructescence</italic> with peduncle c. 11.5 cm long. <italic>Fruits</italic> apocarpous, composed of 2 fleshy mericarps, when fresh orange at maturity, ovoid-ellipsoid, 61−78 × 32−44 × 30−40 mm, mesocarp c. 7 mm thick; endocarp 54−72 × 27−40 × 23−34 mm, fibrous without, woody within, single-seeded. <italic>Seed</italic> 2 per fruit, ellipsoid, 29−37 × 18−19 × 3−4 mm.</p></tp:treatment-sec><tp:treatment-sec sec-type="Distribution"><title>Distribution.</title><p>Marquesas Islands, Fatu Hiva where originally known only from the type collected in Ouia Valley at 800 m.</p></tp:treatment-sec><tp:treatment-sec sec-type="Ecology"><title>Ecology.</title><p>This species was recently rediscovered in 2009 by Jean-François Butaud and Ravahere Taputuarai following the directions of Joseph Mititai. This population in Hanativa valley, a remote hanging valley north of Ouia, consists of 13 adult plants and numerous juveniles and seedlings at 480 m elevation. It occurs in mesic to wet forest with species of <italic><tp:taxon-name>Aleurites</tp:taxon-name></italic>, <italic><tp:taxon-name>Allophylus</tp:taxon-name></italic>, <italic><tp:taxon-name>Artocarpus</tp:taxon-name></italic>, <italic><tp:taxon-name>Boehmeria</tp:taxon-name></italic>, <italic><tp:taxon-name>Cerbera</tp:taxon-name></italic>, <italic><tp:taxon-name>Inocarpus</tp:taxon-name></italic>, <italic><tp:taxon-name>Macropiper</tp:taxon-name></italic>, <italic><tp:taxon-name>Metrosideros</tp:taxon-name></italic>, <italic><tp:taxon-name>Musa troglodytarum</tp:taxon-name></italic> L.<italic>, Pandanus, Phyllanthus, Pipturus argenteus</italic> (G. Forst.) Wedd., <italic><tp:taxon-name>Wikstroemia</tp:taxon-name></italic>, the introduced <italic><tp:taxon-name>Coffea arabica</tp:taxon-name></italic> L. and <italic><tp:taxon-name>Dioscorea</tp:taxon-name></italic> spp.,and the ferns <italic><tp:taxon-name>Nephrolepis biserrata</tp:taxon-name></italic> (Sw.) Schott<italic>, Pteris comans</italic> G. Forst., and <italic><tp:taxon-name>Tectaria jardinii</tp:taxon-name></italic> (Mett. ex Kuhn) E. D. Br.</p></tp:treatment-sec><tp:treatment-sec sec-type="Conservation status"><title>Conservation status.</title><p><italic><tp:taxon-name>Ochrosia fatuhivensis</tp:taxon-name></italic> is currently known only from a single population. When evaluated using the IUCN criteria for endangerment it falls into the Critically Endangered (CR) category, which designates species facing the highest risk of extinction in the wild. IUCN Red List Category: <bold>Critically Endangered</bold> (CR) B1a, b; B2a, B2b (i–iii): B1, extent of occurrence estimated to be less than 100 km2, and B1a, known to exist at only a single location; B1b (i-iii), continuing projected decline in (i) extent of occurrence, (ii) area of occupancy and (iii), area, extent and <!--PageBreak-->quality of habitat; B2, area of occupancy estimated to be less than 10 km2, and B2a, a single population known. B2b (i–iii), habitat continuing decline inferred. The suitable habitat for <italic><tp:taxon-name>Ochrosia fatuhivensis</tp:taxon-name></italic> on Fatu Hiva (<italic>c.</italic> 85 km2) is indicated as an endangered environment, threatened by human activity (deforestation and fire), feral animals, and invasive plants, reducing the extent of the forest.</p></tp:treatment-sec><tp:treatment-sec sec-type="Specimen examined"><title>Specimen examined.</title><p><bold>Marquesas Islands:</bold> Fatu Hiva: Hanativa, Affluent Sud de la vallée, vallon perché, 481 m, 7 Novembre 2009, Butaud, Taputuarai &amp; Mititai 2458 (PAP).</p></tp:treatment-sec><tp:treatment-sec sec-type="Discussion"><title>Discussion.	</title><p>Fosberg &amp; Sachet (1972) suggested <italic><tp:taxon-name>Ochrosia fatuhivensis</tp:taxon-name></italic> may be related to <italic><tp:taxon-name>Ochrosia compta</tp:taxon-name></italic> K. Schum. of Hawaii, but no molecular-phylogenetic studies have been carried out involving these two species. The local name is ho’ei in Fatu Hiva, similar to the name holei used for species of <italic><tp:taxon-name>Ochrosia</tp:taxon-name></italic> in Hawaii (<xref ref-type="bibr" rid="B14">Wagner et al. 1990</xref>). On Fatu Hiva the seeds were eaten in time of famine according to <xref ref-type="bibr" rid="B1">Brown (1935)</xref> and several present day inhabitants.</p></tp:treatment-sec><tp:treatment-sec><!--Section generated to contain objects referenced in tp:taxon-treatment.--><fig id="F1" position="float" orientation="portrait"><label>Figure 1.</label><caption><p><bold>A, B</bold> <italic><tp:taxon-name>Ochrosia brownii</tp:taxon-name></italic>. <bold>A</bold> inflorescence and open flower and buds showing right-contorted corolla lobes (Vaipupui, Nuku Hiva, Feb. 2003, Butaud unvouchered) <bold>B</bold> branchlet with apocarpous fruit composed of paired mericarps (Vaipupui, Nuku Hiva, Butaud 8); <bold>C, D</bold> <italic><tp:taxon-name>Ochrosia fatuhivensis</tp:taxon-name></italic>. <bold>C</bold> inflorescence with open flower and buds, Hanativa (Fatu Hiva, Nov. 2009, Butaud 2458) <bold>D</bold> ripe mericarps, seed showing fibers and germinating seed (Hanativa, Fatu Hiva, Nov. 2009, Butaud 2458).</p></caption><graphic xmlns:xlink="http://www.w3.org/1999/xlink" xlink:href="PhytoKeys-004-095-g001.jpg" position="float" orientation="portrait" xlink:type="simple"/></fig></tp:treatment-sec><ref-list><ref id="B14"><mixed-citation xmlns:xlink="http://www.w3.org/1999/xlink" xlink:type="simple"><person-group><name name-style="western"><surname>Wagner</surname><given-names>WL</given-names></name><name name-style="western"><surname>Herbst</surname><given-names>DR</given-names></name><name name-style="western"><surname>Sohmer</surname><given-names>SH</given-names></name></person-group> (<year>1990</year>)<source> Manual of the Flowering Plants of Hawai`i.</source><publisher-name>University of Hawaii Press and Bishop Museum Press</publisher-name>.</mixed-citation></ref><ref id="B1"><mixed-citation xmlns:xlink="http://www.w3.org/1999/xlink" xlink:type="simple"><person-group><name name-style="western"><surname>Brown</surname><given-names>FBH</given-names></name></person-group> (<year>1935</year>)<article-title> Flora of Southeastern Polynesia. Bernice P.</article-title><source>Bishop Museum Bulletin </source><volume>130</volume>:<fpage>1</fpage>-<lpage>386</lpage>.</mixed-citation></ref></ref-list></tp:taxon-treatment>
